# Supplementary material for: Comparison of nasopharyngeal and guttural pouch specimens to determine the optimal sampling site to detect Streptococcus equi subsp equi carriers by DNA amplification
Source: BMC Vet Res. 2017 Mar 23;13:75. doi: 10.1186/s12917-017-0989-4 (PMC5364677; doi:10.1186/s12917-017-0989-4)
Supplement: Supplementary file 2 — Raw data of 123 samples (nasopharyngeal flocked swabs, nasopharyngeal washes, and gutturalpouch washes) from 40 different S. equi convalesecent horses tested for S. equi via SeeI PCR and eqbE LAMP on 44 different dates. (XLSX 33 kb) [file 12917_2017_989_MOESM2_ESM.xlsx]

## Sheet: All
#	Date Taken	Date Received	LabNum	Submission	HorseID	Pilot	DaysBeforeFrozenforLamPPCR	SLOC	Breed	Sex	Ageyears	Outbreak	LAMPPCR	GoldPCR	GoldCT	Culture	SysABHx	SysABType	LocalABhx	Empyema	Gpabnormal	timefromoutbreak	Abhx	timefromlastabx
AB1	2013-11-11	2013-11-12	AB1		1	0	1	1	1	1	16	0	0	.	.		1			.			1	0.5
AB2	2013-11-11	2013-11-12	AB2	1	1	0	1	2	1	1	16	0	1	1	37	0	1	1	0	1	1	1	1	0.5
AB3	2013-11-11	2013-11-12	AB3		1	0	1	0	1	1	16	0	0	.	.	.	1			.			1	0.5
AB4	2014-01-15	2014-01-16	AB4		2	0	1	1	2	1	6	1	0	.	.	.	1						1	0.25
AB5	2014-01-15	2014-01-16	AB5	2	2	0	1	2	2	1	6	1	0	0	.	0	1	1	1	0	0	0.5	1	0.25
AB6	2014-01-15	2014-01-16	AB6		2	0	1	0	2	1	6	1	0	.	.	.	1						1	0.25
AB7	2014-01-14	2014-01-16	AB7		3	0	2	1	3	2	0.5	1	0	.	.	.	1						1	0.25
AB8	2014-01-14	2014-01-16	AB8	3	3	0	2	2	3	2	0.5	1	0	0	.	0	1	1	0	0	1	0.5	1	0.25
AB9	2014-01-14	2014-01-16	AB9		3	0	2	0	3	2	0.5	1	0	.	.	.	1						1	0.25
AB10	2014-01-14	2014-01-16	AB10		4	0	2	1	2	1	9	1	0	.	.		0						0	0
AB11	2014-01-14	2014-01-16	AB11	4	4	0	2	2	2	1	9	1	1	0	.	0	0	.	0	0	0	0.5	0	0
AB12	2014-01-14	2014-01-16	AB12		4	0	2	0	2	1	9	1	0	.	.		0						0	0
AB13	2014-04-24	2014-04-28	AB13		5	0	4	1	2	1	14	2	0	.	.		1						1	0.25
AB14	2014-04-24	2014-04-28	AB14	5	5	0	4	2	2	1	14	2	0	0	.	0	1	1	0	0	0	0.75	1	0.25
AB15	2014-04-24	2014-04-28	AB15		5	0	4	0	2	1	14	2	0	.	.		1						1	0.25
AB16	2014-04-24	2014-04-28	AB16		6	0	4	1	2	1	21	2	0	.	.		1						1	0.25
AB17	2014-04-24	2014-04-28	AB17	6	6	0	4	2	2	1	21	2	0	0	.	0	1	1	0	0	0	0.75	1	0.25
AB18	2014-04-24	2014-04-28	AB18		6	0	4	0	2	1	21	2	0	.	.		1						1	0.25
AB19	2014-04-24	2014-04-28	AB19		7	0	4	1	3	1	10	2	0	.	.		1						1	0.25
AB20	2014-04-24	2014-04-28	AB20	7	7	0	4	2	3	1	10	2	1	0	.	0	1	1	0	0	0	0.75	1	0.25
AB21	2014-04-24	2014-04-28	AB21		7	0	4	0	3	1	10	2	0	.	.		1						1	0.25
AB22	2014-04-28	2014-04-30	AB22		8	0	2	1	2	0	5	2	0	.	.		1						1	0.25
AB23	2014-04-28	2014-04-30	AB23	8	8	0	2	2	2	0	5	2	0	0	.	0	1	1	1	0	1	0.75	1	0.25
AB24	2014-04-28	2014-04-30	AB24		8	0	2	0	2	0	5	2	0	.	.		1						1	0.25
AB25	2014-05-05	2014-05-06	AB25		9	0	1	1	4	0	6	3	1	.	.		1						1	0.5
AB26	2014-05-05	2014-05-06	AB26	9	9	0	1	2	4	0	6	3	1	0	.	0	1	1	0	0	0	0.5	1	0.5
AB27	2014-05-05	2014-05-06	AB27		9	0	1	0	4	0	6	3	0	.	.		1						1	0.5
AB28	2014-05-05	2014-05-06	AB28		10	0	1	1	4	0	6	3	0	.	.		1						1	0.5
AB29	2014-05-05	2014-05-06	AB29	10	10	0	1	2	4	0	6	3	0	0	.	0	1	1	0	0	0	0.5	1	0.5
AB30	2014-05-05	2014-05-06	AB30		10	0	1	0	4	0	6	3	0	.	.		1						1	0.5
AB32	2014-05-19	2014-05-20	AB32	11	11	0	1	2	2	1	11	4	1	1	29.95	0	0	.	0	1	1	1	0	0
AB32.a	2014-06-02	2014-06-03	AB33	11	11	0	1	2	2	1	11	4	0	0		0	0	.	0	0	0		0	0
AB34	2014-06-02	2014-06-03	AB34		12	0	1	1	2	1	3	4	1	.	.		1						0	0
AB35	2014-06-02	2014-06-03	AB35	12	12	0	1	2	2	1	3	4	1	1	29.56	1	1	1	.	1	1	1	1	1
AB36	2014-06-02	2014-06-03	AB36		12	0	1	0	2	1	3	4	1	.	.		1						1	1
AB37	2014-06-10	2014-08-08	AB37		13	0	28	1	2	1	5	4	0	.	.		0						0	0
AB38	2014-06-10	2014-08-08	AB38	13	13	0	28	2	2	1	5	4	0	0	.	0	0	.	0	0	0	7	0	0
AB39	2014-06-10	2014-06-11	AB39		13	0	28	0	2	1	5	4	0	.	.		0						0	0
AB40	2014-07-02	2014-07-03	AB40		12	0	1	1	2	1	3	4	0	.	.		1						1	2
AB41	2014-07-02	2014-07-03	AB41	12	12	0	1	2	2	1	3	4	0	0	.	0	1	1	1	0	0	2	1	2
AB42	2014-07-02	2014-07-03	AB42		12	0	1	0	2	1	3	4	0	.	.		1						1	2
AB44	2014-07-09	2014-08-08	AB44	14	14	0	30	2	2	1	7	5	1	0	.	0	1	2	0	0	0	1.5	1	1.5
AB45	2014-07-09	2014-07-10	AB45		14	0	1	0	2	1	7	5	0	.	.		1						1	1.5
AB47	2014-07-09	2014-08-08	AB47	15	15	0	30	2	1	0	7	5	1	1	31.96	0	1	3	0	1	1	1.75	1	1.75
AB48	2014-07-09	2014-07-10	AB48		15	0	1	0	1	0	7	5	0	.	.		1						1	1.75
AB50	2014-07-09	2014-08-08	AB50	16	16	0	30	2	1	0	13	5	0	1	29.62	0	1	3	0	1	1	2.5	1	2.5
AB51	2014-07-09	2014-07-10	AB51		16	0	1	0	1	0	13	5	0	.	.		1						1	2.5
AB52	2014-07-30	2014-08-08	AB52		17	0	9	1	5	0	4	4	0	.	.		0						0	0
AB53	2014-07-30	2014-08-08	AB53	17	17	0	9	2	5	0	4	4	1	0	.	0	0	.	0	1	1	1.5	0	0
AB54	2014-07-30	2014-07-31	AB54		17	0	1	0	5	0	4	4	0	.	.		0						0	0
AB55	2014-08-11	2014-08-12	AB55		18	0	1	1	4	0	1	6	0	.	.		0						0	0
AB56	2014-08-11	2014-08-12	AB56	18	18	0	1	2	4	0	1	6	0	0	.	0	0	.	0	0	1	3	0	0
AB57	2014-08-11	2014-08-12	AB57		18	0	1	0	4	0	1	6	0	.	.		0						0	0
AB58	2014-08-11	2014-08-12	AB58		19	0	1	1	4	0	0.45	6	1	.	.		0						0	0
AB59	2014-08-11	2014-08-12	AB59	19	19	0	1	2	4	0	0.45	6	1	1	34.02	0	0	.	0	1	1	3	0	0
AB60	2014-08-11	2014-08-12	AB60		19	0	1	0	4	0	0.45	6	0	.	.		0						0	0
AB61	2014-08-11	2014-08-12	AB61		20	0	1	1	4	0	0.3	6	0	.	.		0						0	0
AB62	2014-08-11	2014-08-12	AB62	20	20	0	1	2	4	0	0.3	6	1	1	36.95	0	0	.	0	1	1	3	0	0
AB63	2014-08-11	2014-08-12	AB63		20	0	1	0	4	0	0.3	6	0	.	.		0						0	0
AB64	2014-08-11	2014-08-12	AB64		21	0	1	1	4	0	0.5	6	0	.	.		0						0	0
AB65	2014-08-11	2014-08-12	AB65	21	21	0	1	2	4	0	0.5	6	0	0	.	0	0	.	0	0	0	3	0	0
AB66	2014-08-11	2014-08-12	AB66		21	0	1	0	4	0	0.5	6	0	.	.		0						0	0
AB67	2014-08-11	2014-08-12	AB67		22	0	1	1	4	1	3	6	0	.	.		0						0	0
AB68	2014-08-11	2014-08-12	AB68	22	22	0	1	2	4	1	3	6	1	1	39.37	0	0	.	0	0	1	3	0	0
AB69	2014-08-11	2014-08-12	AB69		22	0	1	0	4	1	3	6	0	.	.		0						0	0
AB70	2014-08-11	2014-08-12	AB70		23	0	1	1	4	0	0.5	6	0	.	.		0						0	0
AB71	2014-08-11	2014-08-12	AB71	23	23	0	1	2	4	0	0.5	6	0	0	.	0	0	.	0	0	1	3	0	0
AB72	2014-08-11	2014-08-12	AB72		23	0	1	0	4	0	0.5	6	0	.	.		0						0	0
AB73	2014-08-12	2014-08-13	AB73		24	0	1	1	4	2	1	6	0	.	.		0						0	0
AB74	2014-08-12	2014-08-13	AB74	24	24	0	1	2	4	2	1	6	1	1	33.68	0	0	.	0	1	1	3	0	0
AB75	2014-08-12	2014-08-13	AB75		24	0	1	0	4	2	1	6	0	.	.		0						0	0
AB76	2014-08-12	2014-08-13	AB76		25	0	1	1	4	2	1	6	1	.	.		1						1	3
AB77	2014-08-12	2014-08-13	AB77	25	25	0	1	2	4	2	1	6	1	0	.	0	1	2	0	0	1	3	1	3
AB78	2014-08-12	2014-08-13	AB78		25	0	1	0	4	2	1	6	0	.	.		1						1	3
AB79	2014-08-12	2014-08-13	AB79		26	0	1	1	4	2	1	6	0	.	.		0						0	0
AB80	2014-08-12	2014-08-13	AB80	26	26	0	1	2	4	2	1	6	0	0	.	0	0	.	0	0	0	3	0	0
AB81	2014-08-12	2014-08-13	AB81		26	0	1	0	4	2	1	6	0	.	.		0						0	0
AB82	2014-08-12	2014-08-13	AB82		27	0	1	1	4	0	1	6	1	.	.		0						0	0
AB83	2014-08-12	2014-08-13	AB83	27	27	0	1	2	4	0	1	6	1	1	32.86	0	0	.	0	1	1	3	0	0
AB84	2014-08-12	2014-08-13	AB84		27	0	1	0	4	0	1	6	0	.	.		0						0	0
AB85	2014-08-12	2014-08-13	AB85		28	0	1	1	4	2	1	6	0	.	.		0						0	0
AB86	2014-08-12	2014-08-13	AB86	28	28	0	1	2	4	2	1	6	1	1	36.95	0	0	.	0	0	1	3	0	0
AB87	2014-08-12	2014-08-13	AB87		28	0	1	0	4	2	1	6	0	.	.		0						0	0
AB88	2014-08-12	2014-08-13	AB88		29	0	1	1	4	2	1	6	0	.	.		0						0	0
AB89	2014-08-12	2014-08-13	AB89	29	29	0	1	2	4	2	1	6	1	0	.	0	0	.	0	0	1	3	0	0
AB90	2014-08-12	2014-08-13	AB90		29	0	1	0	4	2	1	6	0	.	.	.	0	.					0	0
AB91	2014-08-12	2014-08-13	AB91		30	0	1	1	4	2	1	6	0	.	.	.	0	.					0	0
AB92	2014-08-12	2014-08-13	AB92	30	30	0	1	2	4	2	1	6	1	1	34.73	1	0	.	0	0	1	3	0	0
AB93	2014-08-12	2014-08-13	AB93		30	0	1	0	4	2	1	6	0	.	.		0						0	0
AB94	2014-08-26	2014-08-27	AB94		31	0	1	1	4	0	1	6	0	.	.		0						0	0
AB95	2014-08-26	2014-08-27	AB95	31	31	0	1	2	4	0	1	6	1	0	.	0	0		0	0	1	3	0	0
AB96	2014-08-26	2014-08-27	AB96		31	0	3	0	4	0	1	6	0	.	.		0						0	0
AB97	2014-08-26	2014-08-27	AB97		32	0	1	1	4	0	1	6	0	.	.		0						0	0
AB98	2014-08-26	2014-08-27	AB98	32	32	0	1	2	4	0	1	6	1	1	35.35	0	0		0	0	1	3	0	0
AB99	2014-08-26	2014-08-27	AB99		32	0	1	0	4	0	1	6	0	.	.		0						0	0
AB100	2014-08-26	2014-08-27	AB100		33	0	1	1	4	0	1	6	0	.	.		0						0	0
AB101	2014-08-26	2014-08-27	AB101	33	33	0	1	2	4	0	1	6	0	1	36.96	0	0		0	0	1	3	0	0
AB102	2014-08-26	2014-08-27	AB102		33	0	1	0	4	0	1	6	0	.	.		0						0	0
AB103	2014-08-26	2014-08-27	AB103		34	0	1	1	4	0	1	6	0	.	.		0						0	0
AB104	2014-08-26	2014-08-27	AB104	34	34	0	1	2	4	0	1	6	1	0	.	0	0		0	0	1	3	0	0
AB105	2014-08-26	2014-08-27	AB105		34	0	1	0	4	0	1	6	0	.	.		0						0	0
AB106	2014-08-26	2014-08-27	AB106		35	0	1	1	4	0	0.45	6	1	.	.		0						0	0
AB107	2014-08-26	2014-08-27	AB107	35	35	0	1	2	4	0	0.45	6	0	1	36.8	0	0	.	0	0	0	3	0	0
AB108	2014-08-26	2014-08-27	AB108		35	0	1	0	4	0	0.45	6	0	.	.		0						0	0
AB109	2014-08-26	2014-08-27	AB109	19	19	0	1	2	4	0	0.45	6	1	1	25.49	0	1	2	0	1	1	3	1	3
AB142	2014-11-19	2014-11-21	AB112		46	0	2	1	6	1	9	6	0				0						0	0
AB143	2014-11-19	2014-11-21	AB113	36	46	0	2	2	6	1	9	6	0	0		0	0		0	0	0	39	0	0
AB144	2014-11-19	2014-11-21	AB114		46	0	2	0	6	1	9	6	0				0						0	0
AB145	2014-11-19	2014-11-21	AB115		47	0	2	1	6	1	4	6	0				0						0	0
AB146	2014-11-19	2014-11-21	AB116	37	47	0	2	2	6	1	4	6	0	0		0	0		0	0	0	27	0	0
AB147	2014-11-19	2014-11-21	AB117		47	0	2	0	6	1	4	6	0				0						0	0
AB148	2014-11-19	2014-11-21	AB118		48	0	2	1	6	1	7	6	0				0						0	0
AB149	2014-11-19	2014-11-21	AB119	38	48	0	2	2	6	1	7	6	0	0		0	0		0	0	0	27	0	0
AB150	2014-11-19	2014-11-21	AB120		48	0	2	0	6	1	7	6	0				0						0	0
AB151	2014-11-19	2014-11-21	AB121		49	0	2	1	6	1	7	6	0				0						0	0
AB152	2014-11-19	2014-11-21	AB122	39	49	0	2	2	6	1	7	6	0	0		0	0		0	0	1	3	0	0
AB153	2014-11-19	2014-11-21	AB123		49	0	2	0	6	1	7	6	0				0						0	0
AB154	2014-11-19	2014-11-21	AB124		50	0	2	1	6	1	10	6	0				1						1	6
AB155	2014-11-19	2014-11-21	AB125	40	50	0	2	2	6	1	10	6	1	1	31.71	1	1	1	0	1	1	6	1	6
AB156	2014-11-19	2014-11-21	AB126		50	0	2	0	6	1	10	6	0				1						1	6
AB157	2014-11-19	2014-11-21	AB127		19	0	2	1	4	0	0.7	6	0				1						1	6
AB158	2014-11-19	2014-11-21	AB128	19	19	0	2	2	4	0	0.7	6	1	1	29.54	1	1	2	1	1	1	6	1	6
AB159	2014-11-19	2014-11-21	AB129		19	0	2	0	4	0	0.7	6	0				1						1	6
AB160
AB161
AB162
AB163
AB164
AB165
AB166
AB167
AB168
AB169
AB170
AB171
AB172
AB173
AB174
AB175
AB176
AB177
AB178
AB179
AB180
AB181
AB182
AB183
AB184
AB185
AB186
AB187
AB188
AB189
AB190
AB191
AB192
AB193
AB194
AB195
AB196
AB197
AB198
AB199
AB200
AB201
AB202
AB203
AB204
AB205
AB206
AB207
AB208
AB209
AB210
															33.85							3
							1				3				30.39							1
							2				1				36.9125							3
											6
																						4.41279

## Sheet: Key
Horse ID	SLOC	SEEIPCR	Culture	Outbreak			Breed	Sex	Abtype	Time from initial outbreak to sampling
	Sample Location	0=neg	0=neg	0=thornbury			QH=1	0=F	1=PPG
	0=nasopharyngeal flocked swab	1=positive	1=pos	1=ferguson			TB=2	1=G	2=excede	in months
	1=nasopharnygeal wash			2=manfredi			WB=3	2=M	3=TMS
	2=guttural pouch wash			3=NBC research			STD=4
				4=holt			mini=5
				5=allentown			draft=6
				6=martin
				7=strange
				8=twin pines

## Sheet: questions
1) descriptive stats for age, sex, breed, empyema, abnormalGP, daysbeforefrozen, SLOC, LAMPPCR, GoldPCR, GOLDCT, culture, Sysabhx, Sysabtype, locaabhx, timefromoutbreak
2) Comparison of the anatomical locations using first Lamp (pilot=0 animals only) and then goldPCR (all animals pilot 0 or 1)
Comparison of SLOC: using LAMP PCR results- how does SLOC 2 compare to SLOC 1? How does SLOC 2 compare to SLOC 0, How does SLOC 2 compare to SLOC 1? How does SLOC 1 compare to SLOC 0?
Do the same above comparison using GoldPCR results.
3)Sensitivity and specificity of the LAMPPCR
first compared to the GoldPCR
Then compared to AbnormalgP
Is there a change when we account for the "daysbeforefrozen"? There were definite negatives on the LAMPPCR when the GoldPCr was positive on the samples that were not frozen for 30 days.
